# Supplementary material for: Infant gut microbiota modulation by human milk disaccharides in humanized microbiome mice
Source: Gut Microbes. 2021 May 3;13(1):1914377. doi: 10.1080/19490976.2021.1914377 (PMC8096338; doi:10.1080/19490976.2021.1914377)
Supplement: Supplemental Material [file KGMI_A_1914377_SM8505.zip]

Archive with 7 entries (6 files):
- Supplementary information/
- Supplementary information/Supplemental_Figure 1.pdf
- Supplementary information/Supplemental_Figure 2.pdf
- Supplementary information/Supplemental_Figure 3.pdf
- Supplementary information/Supplemental_Table 2.xlsx
- Supplementary information/Supplemental_Table 3.pdf
- Supplementary information/Supplemental_Table1.xlsx
