# Supplementary material for: Infant gut microbiota modulation by human milk disaccharides in humanized microbiome mice
Source: Gut Microbes. 2021 May 3;13(1):1914377. doi: 10.1080/19490976.2021.1914377 (PMC8096338; doi:10.1080/19490976.2021.1914377)
Supplement: Supplemental Material [file KGMI_A_1914377_SM8505.zip › Supplementary information/Supplemental_Table 2.xlsx]

## Sheet: Hoja1
Supplemental Table 2: Core microbiome at OTU level of Control, 3FN, 6FN, GNB y LNB groups and Donor; abu (relative abundance); occ (occurrence, present in at least two mice)
Mark in blue are the common OTU shared by Donor and at least one disaccharide-supplemented group
Taxa: p (Phylum), 0 (Order), f (Family), g (Genus), s (Species)	type	details	3FN.abu	6FN.abu	Control.abu	GNB.abu	LNB.abu	Donor.abu	3FN.occ	6FN.occ	Control.occ	GNB.occ	LNB.occ	Donor.occ
p__Actinobacteria__g__Bifidobacterium_825808	unique	Donor	0.01	0.008	0	0.006	0	1.11	0.2	0.2	0	0.2	0	1
p__Actinobacteria__g__Bifidobacterium__s__pseudolongum_4376828	unique	Donor	0	0	0.008	0	0	0.03	0	0	0.25	0	0	1
p__Actinobacteria__g__Bifidobacterium__s__pseudolongum_4426298	unique	Donor	0	0	0	0	0	0.03	0	0	0	0	0	1
p__Actinobacteria__g__Collinsella__s__aerofaciens_4481613	unique	Donor	0	0.006	0	0.008	0	1.16	0	0.2	0	0.2	0	1
p__Bacteroidetes__f__Rikenellaceae_3028318	unique	Control	0	0	0.015	0	0	0	0	0	0.5	0	0	0
p__Bacteroidetes__f__S247_2212505	unique	Donor	0	0	0	0	0	0.03	0	0	0	0	0	1
p__Bacteroidetes__g__Bacteroides_181719	unique	Control	0	0	0.015	0	0	0	0	0	0.5	0	0	0
p__Firmicutes__f__Erysipelotrichaceae_145801	unique	LNB	0	0	0	0	0.724	0	0	0	0	0	1	0
p__Firmicutes__f__Lachnospiraceae_171532	unique	GNB	0.008	0	0	0.424	0.006	0	0.2	0	0	1	0.2	0
p__Firmicutes__f__Lachnospiraceae_186043	unique	LNB	0	0.006	0	0.008	0.666	0	0	0.2	0	0.2	1	0
p__Firmicutes__f__Lachnospiraceae_274148	unique	LNB	0	0	0	0	0.398	0	0	0	0	0	1	0
p__Firmicutes__f__Ruminococcaceae_4439469	unique	GNB	0	0	0	1022	0	0	0	0	0	1	0	0
p__Firmicutes__g__Enterococcus_4373642	unique	Control	0.006	0	0.02	0	0	0	0.2	0	0.5	0	0	0
p__Firmicutes__g__Lactobacillus__s__reuteri_4374663	unique	Donor	0	0	0.008	0	0	0.36	0	0	0.25	0	0	1
p__Firmicutes__g__Lactobacillus__s__zeae_4480189	unique	Donor	0	0	0.008	0	0	0.08	0	0	0.25	0	0	1
p__Firmicutes__g__Oscillospira_1026524	unique	3FN	0.35	0.006	0	0	0	0	1	0.2	0	0	0	0
p__Firmicutes__g__Ruminococcus_230268	unique	6FN	0.006	0.444	0.008	0	0	0	0.2	1	0.25	0	0	0
p__Firmicutes__g__Ruminococcus__s__gnavus_267298	unique	3FN	0.574	0	0	0	0	0	1	0	0	0	0	0
p__Firmicutes__g__Streptococcus_4425214	unique	Donor	0	0	0	0	0	0.79	0	0	0	0	0	1
p__Firmicutes__o__Clostridiales_130076	unique	Donor	0	0	0	0	0	0.03	0	0	0	0	0	1
p__Firmicutes__o__Clostridiales_179861	unique	3FN	0.16	0	0	0	0	0	1	0	0	0	0	0
p__Firmicutes__o__Clostridiales_197706	unique	LNB	0	0	0	0	0.496	0	0	0	0	0	1	0
p__Firmicutes__o__Clostridiales_4327881	unique	GNB	0	0.006	0	0.396	0	0	0	0.2	0	1	0	0
p__Actinobacteria__g__Bifidobacterium__s__adolescentis_4347159	pan	GNB&Donor	0	0	0	0.022	0	1.49	0	0	0	0.4	0	1
p__Actinobacteria__g__Bifidobacterium__s__longum_3291730	pan	6FN&GNB&LNB&Donor	0	0.068	0	0.034	0.188	3.12	0	0.6	0	0.4	1	1
p__Actinobacteria__g__Bifidobacterium__s__longum_72820	pan	6FN&LNB&Donor	0	0.02	0.008	0	0.04	0.83	0	0.6	0.25	0	0.8	1
p__Bacteroidetes__f__S247_3172949	pan	GNB&LNB	0	0	0	0.012	0.736	0	0	0	0	0.4	1	0
p__Bacteroidetes__g__Bacteroides_2331530	pan	3FN&6FN&Control&LNB&Donor	0.268	0.014	0.288	0.006	0.312	0.05	1	0.4	1	0.2	1	1
p__Bacteroidetes__g__Bacteroides_4402960	pan	3FN&6FN&Control&GNB&LNB	0.178	0.036	0.05	0.028	0.164	0	1	0.6	0.75	0.6	1	0
p__Bacteroidetes__g__Bacteroides_4437814	pan	3FN&Control&LNB	0.244	0.008	0.202	0	0.292	0	1	0.2	1	0	1	0
p__Bacteroidetes__g__Bacteroides_4447072	pan	3FN&Control&LNB&Donor	0.264	0	0.295	0	0.284	0.06	1	0	1	0	1	1
p__Bacteroidetes__g__Bacteroides_4447950	pan	3FN&Control&LNB	0.064	0	0.095	0	0.068	0	0.6	0	1	0	0.8	0
p__Bacteroidetes__g__Parabacteroides_4418496	pan	Control&Donor	0	0	0.608	0	0	0.1	0	0	1	0	0	1
p__Firmicutes__f__Clostridiaceae_179512	pan	3FN&6FN&Control&GNB&LNB	0.152	0.162	0.188	0.126	0.2	0	1	1	1	1	1	0
p__Firmicutes__f__Clostridiaceae_183089	pan	3FN&6FN&GNB&LNB	0.096	0.106	0	0.092	0.118	0	1	1	0	1	1	0
p__Firmicutes__f__Clostridiaceae_1870411	pan	3FN&6FN&GNB&LNB	0.09	0.124	0	0.144	0.072	0	1	1	0	1	1	0
p__Firmicutes__f__Clostridiaceae_189793	pan	3FN&6FN&GNB&LNB	0.144	0.24	0	0.204	0.176	0	1	1	0	1	1	0
p__Firmicutes__f__Clostridiaceae_235424	pan	3FN&6FN&GNB&LNB	0.11	0.106	0	0.142	0.066	0	1	1	0	1	1	0
p__Firmicutes__f__Clostridiaceae_259212	pan	3FN&6FN&Control&GNB&LNB	0.262	0.228	0.288	0.214	0.278	0	1	1	1	1	1	0
p__Firmicutes__f__Clostridiaceae_263957	pan	3FN&6FN&Control&GNB&LNB	0.192	0.226	0.11	0.16	0.198	0	1	1	1	1	1	0
p__Firmicutes__f__Clostridiaceae_265363	pan	3FN&6FN&Control&GNB&LNB	0.086	0.074	0.035	0.036	0.128	0	1	1	0.75	0.6	1	0
p__Firmicutes__f__Clostridiaceae_323746	pan	3FN&6FN&Control&GNB&LNB	0.096	0.12	0.155	0.08	0.124	0	1	1	1	1	1	0
p__Firmicutes__f__Clostridiaceae_3576174	pan	3FN&6FN&Control&GNB&LNB	0.032	0.044	0.13	0.068	0.032	0	0.8	0.8	1	1	0.8	0
p__Firmicutes__f__Clostridiaceae_4308496	pan	3FN&6FN&GNB&LNB	0.1	0.144	0	0.184	0.086	0	1	1	0	1	0.8	0
p__Firmicutes__f__Clostridiaceae_4452633	pan	Control&GNB	0.014	0.01	0.47	0.322	0	0	0.2	0.2	1	1	0	0
p__Firmicutes__f__Clostridiaceae_4482516	pan	3FN&6FN&Control&GNB&LNB	2546	3308	0.07	3952	2132	0	1	1	1	1	1	0
p__Firmicutes__f__Clostridiaceae_New.ReferenceOTU12	pan	3FN&6FN&GNB&LNB	0.134	0.16	0	0.176	0.074	0	1	1	0	1	1	0
p__Firmicutes__f__Clostridiaceae_New.ReferenceOTU14	pan	3FN&6FN&GNB&LNB	0.066	0.098	0	0.168	0.074	0	0.6	0.8	0	1	1	0
p__Firmicutes__f__Clostridiaceae_New.ReferenceOTU18	pan	3FN&6FN&GNB&LNB	0.06	0.114	0	0.15	0.08	0	0.8	1	0	1	1	0
p__Firmicutes__f__Clostridiaceae_New.ReferenceOTU24	pan	3FN&6FN&GNB&LNB	0.124	0.16	0	0.178	0.11	0	1	1	0	1	1	0
p__Firmicutes__f__Clostridiaceae_New.ReferenceOTU9	pan	3FN&6FN&GNB&LNB	0.128	0.126	0	0.172	0.108	0	1	1	0	1	1	0
p__Firmicutes__f__Erysipelotrichaceae_262095	pan	3FN&6FN&Control&GNB&LNB	0.116	0.094	0.125	0.096	0.092	0	1	1	1	1	1	0
p__Firmicutes__f__Erysipelotrichaceae_45363	pan	3FN&6FN&Control&GNB&LNB	0.228	0.17	0.205	0.148	0.174	0	1	1	1	1	1	0
p__Firmicutes__f__Peptostreptococcaceae_1129971	pan	3FN&6FN&Control&GNB&LNB	0.172	0.238	0.145	0.202	0.19	0	1	1	1	1	1	0
p__Firmicutes__f__Peptostreptococcaceae_1768385	pan	3FN&6FN&Control&GNB&LNB	0.098	0.154	0.03	0.228	0.106	0	1	1	0.5	1	1	0
p__Firmicutes__f__Peptostreptococcaceae_4367187	pan	3FN&6FN&Control&GNB&LNB	1142	0.936	1888	1.87	1298	0	1	1	1	1	1	0
p__Firmicutes__f__Peptostreptococcaceae_4434334	pan	3FN&6FN&Control&GNB&LNB	0.072	0.47	0.428	0.188	0.268	0	1	1	1	1	1	0
p__Firmicutes__f__Peptostreptococcaceae_564581	pan	3FN&6FN&Control&GNB&LNB	0.038	0.134	0.205	0.082	0.082	0	0.8	1	1	1	1	0
p__Firmicutes__f__Ruminococcaceae_New.ReferenceOTU1	pan	Control&Donor	0.006	0	1085	0	0.006	0.03	0.2	0	1	0	0.2	1
p__Firmicutes__g__Allobaculum_272020	pan	Control&Donor	0	0	0.053	0	0	0.05	0	0	0.75	0	0	1
p__Firmicutes__g__Clostridium_190766	pan	3FN&6FN&Control&GNB&LNB	0.232	0.222	0.212	0.16	0.268	0	1	1	1	1	1	0
p__Firmicutes__g__Clostridium__s__perfringens_4041792	pan	3FN&6FN&GNB&LNB	0.138	0.17	0.008	0.22	0.152	0	1	1	0.25	1	1	0
p__Firmicutes__g__Clostridium__s__perfringens_4432516	pan	3FN&6FN&GNB&LNB	0.124	0.152	0	0.162	0.122	0	1	1	0	1	1	0
p__Firmicutes__g__Enterococcus_4388645	pan	3FN&6FN&Control&GNB&POOL	0.206	0.054	0.212	0.028	0.01	0.07	1	1	1	0.6	0.2	1
p__Firmicutes__g__Enterococcus_4432154	pan	3FN&Control&GNB&LNB&POOL	0.108	0	0.098	0.046	0.034	0.03	1	0	1	0.8	0.8	1
p__Firmicutes__g__Eubacterium__s__dolichum_548587	pan	3FN&6FN&Control&GNB&LNB	0.244	0.276	0.452	0.232	0.256	0	1	1	1	1	1	0
p__Firmicutes__g__Lactobacillus_4428313	pan	Control&Donor	0	0	0.02	0	0	0.93	0	0	0.5	0	0	1
p__Firmicutes__g__Lactococcus_1100972	pan	3FN&6FN&Control&GNB&LNB	0.52	0.48	0.515	0.438	0.432	0	1	1	1	1	1	0
p__Firmicutes__g__Lactococcus_317522	pan	3FN&6FN&Control&GNB&LNB	0.098	0.098	0.088	0.102	0.088	0	1	1	1	1	1	0
p__Firmicutes__g__Megasphaera_4425368	pan	3FN&6FN&Control&GNB&Donor	0.02	0.358	0.365	0.072	0	4.67	0.4	1	1	1	0	1
p__Firmicutes__g__Oscillospira_114348	pan	3FN&6FN&GNB	0.086	0.42	0.008	0.166	0	0	1	1	0.25	1	0	0
p__Firmicutes__g__Oscillospira_163153	pan	6FN&GNB&LNB	0.012	0.232	0	0.076	1738	0	0.2	1	0	0.6	1	0
p__Firmicutes__g__Oscillospira_3302038	pan	3FN&6FN&GNB&LNB	0.77	1068	0	0.38	0.014	0	1	1	0	1	0.4	0
p__Firmicutes__g__Ruminococcus_1657492	pan	6FN&Control	0	0.026	0.125	0.008	0	0	0	0.6	1	0.2	0	0
p__Firmicutes__g__Ruminococcus__s__gnavus_173722	pan	3FN&6FN&LNB&Donor	0.632	0.346	0.008	0	0.012	0.03	1	1	0.25	0	0.4	1
p__Firmicutes__g__Ruminococcus__s__gnavus_258969	pan	6FN&GNB&LNB&Donor	0.006	0.016	0	0.012	0.63	0.07	0.2	0.4	0	0.4	1	1
p__Firmicutes__g__Ruminococcus__s__gnavus_2897332	pan	3FN&6FN&GNB	0.024	0.016	0	0.018	0	0	0.4	0.4	0	0.6	0	0
p__Firmicutes__g__Ruminococcus__s__gnavus_3715618	pan	3FN&6FN&GNB&LNB&Donor	0.18	0.218	0	0.16	0.168	0.21	1	1	0	1	1	1
p__Firmicutes__g__SMB53_3805518	pan	3FN&6FN&Control&GNB&LNB	0.096	0.152	0.108	0.144	0.112	0	1	1	1	1	1	0
p__Firmicutes__g__SMB53_4372528	pan	3FN&6FN&Control&GNB&LNB	0.324	0.032	0.525	0.548	0.084	0	1	0.8	1	1	1	0
p__Firmicutes__g__Turicibacter_New.ReferenceOTU8	pan	3FN&6FN&Control&GNB&LNB	0.178	0.14	0.11	0.142	0.158	0	1	1	1	1	1	0
p__Firmicutes__o__Clostridiales_1602314	pan	3FN&6FN&Control&GNB&LNB	0.156	0.138	0.04	0.072	0.194	0	1	1	0.5	1	1	0
p__Firmicutes__o__Clostridiales_174353	pan	3FN&6FN&Control&GNB&LNB	0.172	0.202	0.1	0.142	0.18	0	1	1	1	1	1	0
p__Firmicutes__o__Clostridiales_175078	pan	3FN&6FN&GNB&LNB	0.088	0.014	0	0.076	0.042	0	1	0.4	0	0.8	0.4	0
p__Firmicutes__o__Clostridiales_184451	pan	3FN&6FN&Control&GNB&LNB	1732	2036	0.038	1696	1.05	0	1	1	0.75	1	1	0
p__Firmicutes__o__Clostridiales_185177	pan	3FN&6FN&GNB&LNB	0.16	0.136	0	0.154	0.094	0	1	1	0	1	0.8	0
p__Firmicutes__o__Clostridiales_187222	pan	3FN&6FN&GNB&LNB	0.108	0.038	0	0.09	0.034	0	1	0.6	0	1	0.4	0
p__Firmicutes__o__Clostridiales_1896700	pan	3FN&6FN&Control&GNB&LNB	0.158	0.134	0.148	0.108	0.168	0	1	1	1	1	1	0
p__Firmicutes__o__Clostridiales_267914	pan	3FN&6FN&Control&GNB&LNB	1.95	2294	0.035	1.9	1168	0	1	1	0.5	1	1	0
p__Firmicutes__o__Clostridiales_290375	pan	3FN&6FN&Control&GNB&LNB	0.208	0.218	0.05	0.36	0.196	0	1	1	1	1	1	0
p__Firmicutes__o__Clostridiales_3919797	pan	3FN&6FN&Control&GNB&LNB	0.734	0.294	0.022	0.71	0.454	0	1	1	0.5	1	0.8	0
p__Firmicutes__o__Clostridiales_4217959	pan	3FN&6FN&LNB&Donor	0.094	0.04	0	0	0.12	0.07	1	0.8	0	0	1	1
p__Firmicutes__o__Clostridiales_4480555	pan	3FN&6FN	0.472	0.018	0	0	0	0	1	0.4	0	0	0	0
p__Firmicutes__o__Clostridiales_New.ReferenceOTU55	pan	3FN&6FN&GNB&LNB	0.052	0.102	0	0.066	0.098	0	1	1	0	0.8	1	0
p__Proteobacteria__f__Enterobacteriaceae_4345397	pan	3FN&6FN&Control&LNB&Donor	0.026	0.026	0.057	0.008	0.05	1.11	0.4	0.6	1	0.2	0.8	1
p__Proteobacteria__f__Enterobacteriaceae_4454257	pan	3FN&Control&LNB&Donor	0.048	0.01	0.042	0.012	0.032	0.36	0.6	0.2	1	0.2	0.6	1
p__Proteobacteria__g__Klebsiella_4376230	pan	Control&LNB&Donor	0	0	0.053	0.006	0.06	0.92	0	0	0.75	0.2	0.8	1
p__Verrucomicrobia__g__Akkermansia__s__muciniphila_4306262	pan	6FN&Control&GNB&LNB&Donor	0.006	0.032	2.5	2986	2618	0.03	0.2	0.6	1	1	1	1
p__Actinobacteria__g__Bifidobacterium_553611	core	3FN&6FN&Control&GNB&LNB&Donor	0.084	0.062	0.07	0.076	0.054	3.78	1	1	1	1	1	1
p__Actinobacteria__g__Eggerthella__s__lenta_4393532	core	3FN&6FN&Control&GNB&LNB&Donor	0.982	1026	1.03	1184	0.92	0.48	1	1	1	1	1	1
p__Bacteroidetes__g__Bacteroides_161007	core	3FN&6FN&Control&GNB&LNB&Donor	0.18	0.214	0.165	0.2	0.152	0.13	1	1	1	1	1	1
p__Bacteroidetes__g__Bacteroides_183662	core	3FN&6FN&Control&GNB&LNB&Donor	0.096	0.164	0.132	0.158	0.166	0.07	1	1	1	1	1	1
p__Bacteroidetes__g__Bacteroides_184567	core	3FN&6FN&Control&GNB&LNB&Donor	0.12	0.112	0.045	0.082	0.124	0.06	1	1	1	1	1	1
p__Bacteroidetes__g__Bacteroides_191487	core	3FN&6FN&Control&GNB&LNB&Donor	0.32	0.342	0.255	0.296	0.338	0.27	1	1	1	1	1	1
p__Bacteroidetes__g__Bacteroides_1944498	core	3FN&6FN&Control&GNB&LNB&Donor	0.428	0.4	0.358	0.342	0.422	0.27	1	1	1	1	1	1
p__Bacteroidetes__g__Bacteroides_2949328	core	3FN&6FN&Control&GNB&LNB&Donor	0.498	0.466	0.36	0.294	0.496	0.29	1	1	1	1	1	1
p__Bacteroidetes__g__Bacteroides_3472078	core	3FN&6FN&Control&GNB&LNB&Donor	0.16	0.146	0.103	0.146	0.116	0.17	0.8	0.8	0.75	1	0.8	1
p__Bacteroidetes__g__Bacteroides_3600504	core	3FN&6FN&Control&GNB&LNB&Donor	0.558	0.588	0.372	0.468	0.574	0.36	1	1	1	1	1	1
p__Bacteroidetes__g__Bacteroides_3667183	core	3FN&6FN&Control&GNB&LNB&Donor	0.198	0.16	0.17	0.152	0.142	0.11	1	1	1	1	1	1
p__Bacteroidetes__g__Bacteroides_4060124	core	3FN&6FN&Control&GNB&LNB&Donor	0.148	0.174	0.188	0.172	0.124	0.27	1	1	1	1	1	1
p__Bacteroidetes__g__Bacteroides_4354042	core	3FN&6FN&Control&GNB&LNB&Donor	0.124	0.152	0.112	0.122	0.118	0.09	1	1	1	1	1	1
p__Bacteroidetes__g__Bacteroides_4401375	core	3FN&6FN&Control&GNB&LNB&Donor	0.112	0.038	0.092	0.026	0.13	0.07	1	0.8	1	0.6	1	1
p__Bacteroidetes__g__Bacteroides_4439360	core	3FN&6FN&Control&GNB&LNB&Donor	1.28	1234	0.952	1082	1268	0.91	1	1	1	1	1	1
p__Bacteroidetes__g__Bacteroides_4449054	core	3FN&6FN&Control&GNB&LNB&Donor	2736	2286	1703	1894	2624	2.52	1	1	1	1	1	1
p__Bacteroidetes__g__Bacteroides_4463892	core	3FN&6FN&Control&GNB&LNB&Donor	0.324	0.39	0.37	0.366	0.32	0.29	1	1	1	1	1	1
p__Bacteroidetes__g__Bacteroides_4468234	core	3FN&6FN&Control&GNB&LNB&Donor	3332	3908	3.73	3.57	3154	2.78	1	1	1	1	1	1
p__Bacteroidetes__g__Bacteroides_4484034	core	3FN&6FN&Control&GNB&LNB&Donor	0.62	0.616	0.505	0.554	0.614	0.41	1	1	1	1	1	1
p__Bacteroidetes__g__Bacteroides_New.ReferenceOTU26	core	3FN&6FN&Control&GNB&LNB&Donor	0.138	0.164	0.138	0.132	0.126	0.04	1	1	1	1	1	1
p__Bacteroidetes__g__Bacteroides_New.ReferenceOTU5	core	3FN&6FN&Control&GNB&LNB&Donor	0.098	0.114	0.073	0.112	0.17	0.05	0.8	1	1	1	1	1
p__Bacteroidetes__g__Bacteroides_New.ReferenceOTU57	core	3FN&6FN&Control&GNB&LNB&Donor	0.094	0.09	0.082	0.074	0.116	0.11	0.8	1	1	1	1	1
p__Bacteroidetes__g__Bacteroides__s__acidifaciens_4446898	core	3FN&6FN&Control&GNB&LNB&Donor	0.156	0.118	0.105	0.114	0.13	0.07	1	1	1	1	1	1
p__Bacteroidetes__g__Bacteroides__s__uniformis_4420408	core	3FN&6FN&Control&GNB&LNB&Donor	1.64	0.05	1.66	0.048	1752	0.29	1	0.8	1	0.8	1	1
p__Bacteroidetes__g__Parabacteroides__s__distasonis_2545906	core	3FN&6FN&Control&GNB&LNB&Donor	0.512	0.606	0.568	0.45	0.418	0.25	1	1	1	1	1	1
p__Bacteroidetes__g__Parabacteroides__s__distasonis_291090	core	3FN&6FN&Control&GNB&LNB&Donor	0.098	0.124	0.108	0.106	0.134	0.04	1	1	1	1	1	1
p__Bacteroidetes__g__Parabacteroides__s__distasonis_4365130	core	3FN&6FN&Control&GNB&LNB&Donor	0.232	0.316	0.26	0.288	0.368	0.17	1	1	1	1	1	1
p__Bacteroidetes__g__Parabacteroides__s__distasonis_4374084	core	3FN&6FN&Control&GNB&LNB&Donor	0.706	0.982	0.772	0.894	1142	0.47	1	1	1	1	1	1
p__Bacteroidetes__g__Parabacteroides__s__distasonis_4442459	core	3FN&6FN&Control&GNB&LNB&Donor	0.286	0.404	0.31	0.364	0.49	0.19	1	1	1	1	1	1
p__Firmicutes__f__Clostridiaceae_3220120	core	3FN&6FN&Control&GNB&LNB&Donor	1118	1536	0.015	1832	0.974	0.03	1	1	0.5	1	1	1
p__Firmicutes__f__Clostridiaceae_4439530	core	3FN&6FN&Control&GNB&LNB&Donor	0.22	0.242	0.715	0.388	0.208	0.03	1	1	1	1	1	1
p__Firmicutes__f__Clostridiaceae_4446320	core	3FN&6FN&Control&GNB&LNB&Donor	0.36	0.534	0.025	0.452	0.24	0.03	1	1	0.75	1	1	1
p__Firmicutes__f__Erysipelotrichaceae_259266	core	3FN&6FN&Control&GNB&LNB&Donor	2482	2168	2763	2.2	2246	0.06	1	1	1	1	1	1
p__Firmicutes__f__Peptostreptococcaceae_4389066	core	3FN&6FN&Control&GNB&LNB&Donor	0.13	0.14	0.045	0.256	0.14	0.03	1	1	1	1	1	1
p__Firmicutes__f__Peptostreptococcaceae_4409730	core	3FN&6FN&Control&GNB&LNB&Donor	2578	2484	2.5	1976	2786	0.03	1	1	1	1	1	1
p__Firmicutes__f__Peptostreptococcaceae_606927	core	3FN&6FN&Control&GNB&LNB&Donor	0.222	2076	1985	0.824	1066	0.25	1	1	1	1	1	1
p__Firmicutes__g__Clostridium_1127530	core	3FN&6FN&Control&GNB&LNB&Donor	0.912	0.046	1455	0.648	0.974	0.03	1	0.8	1	1	1	1
p__Firmicutes__g__Clostridium_4452634	core	3FN&6FN&Control&GNB&LNB&Donor	2478	2338	2542	1714	2406	0.06	1	1	1	1	1	1
p__Firmicutes__g__Enterococcus_4348151	core	3FN&6FN&Control&GNB&LNB&Donor	0.484	0.102	0.555	0.246	0.198	0.18	1	1	1	1	1	1
p__Firmicutes__g__Enterococcus_4387208	core	3FN&6FN&Control&GNB&LNB&Donor	0.094	0.044	0.145	0.062	0.038	0.08	1	0.8	1	1	0.8	1
p__Firmicutes__g__Eubacterium__s__dolichum_4396877	core	3FN&6FN&Control&GNB&LNB&Donor	1892	2182	4095	2046	2.04	0.08	1	1	1	1	1	1
p__Firmicutes__g__Lactococcus_4369352	core	3FN&6FN&Control&GNB&LNB&Donor	2268	2.26	2025	1948	1.91	0.08	1	1	1	1	1	1
p__Firmicutes__g__Phascolarctobacterium_3138798	core	3FN&6FN&Control&GNB&LNB&Donor	0.12	0.104	0.118	0.124	0.118	0.03	1	1	1	1	1	1
p__Firmicutes__g__Phascolarctobacterium_4328241	core	3FN&6FN&Control&GNB&LNB&Donor	0.918	0.998	0.885	0.844	0.892	0.25	1	1	1	1	1	1
p__Firmicutes__g__Ruminococcus__s__gnavus_4476604	core	3FN&6FN&Control&GNB&LNB&Donor	0.896	0.788	0.028	0.602	0.98	4.57	1	1	0.5	1	1	1
p__Firmicutes__g__Turicibacter_214919	core	3FN&6FN&Control&GNB&LNB&Donor	3832	2704	2508	3048	3.53	0.03	1	1	1	1	1	1
p__Firmicutes__o__Clostridiales_174824	core	3FN&6FN&Control&GNB&LNB&Donor	1.26	1402	0.418	0.602	1012	0.03	1	1	0.5	1	1	1
p__Firmicutes__o__Lactobacillales_4290144	core	3FN&6FN&Control&GNB&LNB&Donor	0.638	0.496	0.402	0.358	0.33	1.47	1	1	1	1	1	1
p__Proteobacteria__f__Enterobacteriaceae_4384058	core	3FN&6FN&Control&GNB&LNB&Donor	0.314	0.34	0.41	0.316	0.208	0.79	1	1	1	1	1	1
p__Proteobacteria__f__Enterobacteriaceae_4391262	core	3FN&6FN&Control&GNB&LNB&Donor	1.3	1.16	1.68	1072	0.976	0.03	1	1	1	1	1	1
p__Proteobacteria__f__Enterobacteriaceae_4423027	core	3FN&6FN&Control&GNB&LNB&Donor	0.04	0.044	0.065	0.026	0.072	0.72	0.8	0.8	1	0.6	1	1
p__Proteobacteria__f__Enterobacteriaceae_666757	core	3FN&6FN&Control&GNB&LNB&Donor	0.05	0.05	0.058	0.03	0.018	0.09	1	1	1	0.8	0.4	1
p__Proteobacteria__f__Enterobacteriaceae_691423	core	3FN&6FN&Control&GNB&LNB&Donor	0.124	0.108	0.105	0.068	0.09	0.22	1	1	1	0.8	1	1
p__Proteobacteria__f__Enterobacteriaceae_New.ReferenceOTU769	core	3FN&6FN&Control&GNB&LNB&Donor	0.02	0.042	0.042	0.028	0.022	0.04	0.6	0.8	0.75	0.6	0.4	1
