# Supplementary material for: Infant gut microbiota modulation by human milk disaccharides in humanized microbiome mice
Source: Gut Microbes. 2021 May 3;13(1):1914377. doi: 10.1080/19490976.2021.1914377 (PMC8096338; doi:10.1080/19490976.2021.1914377)
Supplement: Supplemental Material [file KGMI_A_1914377_SM8505.zip › Supplementary information/Supplemental_Table1.xlsx]

## Sheet: Hoja1
Supplemental Table 1: Core microbiome at OTU level of Untreated, Antibiotics-treated and Control (antibiotics + FMT (fecal microbiota transplant)) groups and Donor; abu (relative abundance); occ (occurrence, present in at least two mice)
Mark in blue are the common OTU shared by Donor and Control (antibiotics + FMT)
Taxa: p (Phylum), 0 (Order), f (Family), g (Genus), s (Species)	type	details	Antibiotics-treated.abu	Control (antibiotics + FMT).abu	Donor.abu	Untreated.abu	Antibiotics-treated.occ	Control (antibiotics + FMT).occ	Donor.occ	Untreated.occ
p__Verrucomicrobia__g__Akkermansia__s__muciniphila_4306262	core	Antibiotics-treated&Control (antibiotics + FMT) &Donor&Untreated	1767	2.5	0.03	0.362	1	1	1	1
p__Proteobacteria__g__Sutterella_437137	unique	Untreated	0.01	0	0	0.776	0.25	0	0	1
p__Proteobacteria__g__Klebsiella_4376230	pan	Control (antibiotics + FMT)&Donor	0	0.053	0.92	0	0	0.75	1	0
p__Proteobacteria__g__Bilophila_2897325	pan	Antibiotics-treated&Untreated	0.018	0	0	0.512	0.5	0	0	1
p__Proteobacteria__f__Enterobacteriaceae_New.ReferenceOTU769	pan	Antibiotics-treated&Control antibiotics FMT&Donor	0.103	0.042	0.04	0	1	0.75	1	0
p__Proteobacteria__f__Enterobacteriaceae_691423	pan	Control (antibiotics + FMT)&Donor	0	0.105	0.22	0	0	1	1	0
p__Proteobacteria__f__Enterobacteriaceae_666757	pan	Antibiotics-treated&Control (antibiotics + FMT)&Donor	0.1	0.058	0.09	0	1	1	1	0
p__Proteobacteria__f__Enterobacteriaceae_4454257	pan	Antibiotics-treated&Control (antibiotics + FMT)&Donor	0.042	0.042	0.36	0	0.75	1	1	0
p__Proteobacteria__f__Enterobacteriaceae_4423027	pan	Antibiotics-treated&Control (antibiotics + FMT)&Donor	0.075	0.065	0.72	0	0.75	1	1	0
p__Proteobacteria__f__Enterobacteriaceae_4391262	core	Antibiotics-treated&Control (antibiotics + FMT) &Donor&Untreated	2192	1.68	0.03	0.064	1	1	1	0.8
p__Proteobacteria__f__Enterobacteriaceae_4384058	pan	Antibiotics-treated&Control (antibiotics + FMT)&Donor	0.818	0.41	0.79	0	1	1	1	0
p__Proteobacteria__f__Enterobacteriaceae_4345397	pan	Antibiotics-treated&Control (antibiotics + FMT)&Donor	0.022	0.057	1.11	0	0.5	1	1	0
p__Proteobacteria__f__Desulfovibrionaceae_113417	unique	Untreated	0	0	0	0.404	0	0	0	1
p__Firmicutes__o__Lactobacillales_4290144	core	Antibiotics-treated&Control (antibiotics + FMT) &Donor&Untreated	0.262	0.402	1.47	0.042	1	1	1	0.8
p__Firmicutes__o__Clostridiales_New.ReferenceOTU55	pan	Antibiotics-treated&Untreated	0.112	0	0	0.038	1	0	0	0.8
p__Firmicutes__o__Clostridiales_New.ReferenceOTU4	unique	Untreated	0	0	0	0.254	0	0	0	1
p__Firmicutes__o__Clostridiales_4462541	unique	Untreated	0	0	0	0.416	0	0	0	1
p__Firmicutes__o__Clostridiales_4416434	pan	Antibiotics-treated&Untreated	0.685	0	0	0.158	1	0	0	1
p__Firmicutes__o__Clostridiales_4327763	unique	Untreated	0	0	0	0.484	0	0	0	1
p__Firmicutes__o__Clostridiales_4217959	unique	Donor	0	0	0.07	0.006	0	0	1	0.2
p__Firmicutes__o__Clostridiales_3919797	pan	Control (antibiotics + FMT)&Untreated	0.01	0.022	0	0.168	0.25	0.5	0	1
p__Firmicutes__o__Clostridiales_290375	pan	Antibiotics-treated&Control (antibiotics + FMT)&Untreated	0.33	0.05	0	0.072	1	1	0	0.8
p__Firmicutes__o__Clostridiales_267914	pan	Control (antibiotics + FMT)&Untreated	0	0.035	0	1056	0	0.5	0	1
p__Firmicutes__o__Clostridiales_197706	unique	Untreated	0	0	0	0.19	0	0	0	1
p__Firmicutes__o__Clostridiales_1896700	pan	Antibiotics-treated&Control (antibiotics + FMT)&Untreated	0.23	0.148	0	0.056	1	1	0	0.8
p__Firmicutes__o__Clostridiales_187222	unique	Untreated	0	0	0	0.034	0	0	0	0.6
p__Firmicutes__o__Clostridiales_186760	unique	Untreated	0	0	0	0.054	0	0	0	0.6
p__Firmicutes__o__Clostridiales_185989	pan	Antibiotics-treated&Untreated	0.857	0	0	0.202	1	0	0	1
p__Firmicutes__o__Clostridiales_185177	unique	Untreated	0	0	0	0.136	0	0	0	0.8
p__Firmicutes__o__Clostridiales_184451	pan	Control (antibiotics + FMT)&Untreated	0	0.038	0	0.944	0	0.75	0	1
p__Firmicutes__o__Clostridiales_182906	unique	Untreated	0	0	0	0.45	0	0	0	0.6
p__Firmicutes__o__Clostridiales_174824	core	Antibiotics-treated&Control (antibiotics + FMT) &Donor&Untreated	1965	0.418	0.03	0.074	1	0.5	1	1
p__Firmicutes__o__Clostridiales_174353	pan	Antibiotics-treated&Control (antibiotics + FMT)&Untreated	0.21	0.1	0	0.07	1	1	0	0.8
p__Firmicutes__o__Clostridiales_167204	unique	Antibiotics-treated	0.038	0.012	0	0.006	1	0.25	0	0.2
p__Firmicutes__o__Clostridiales_1602314	pan	Antibiotics-treated&Control (antibiotics + FMT)&Untreated	0.328	0.04	0	0.112	1	0.5	0	1
p__Firmicutes__o__Clostridiales_130076	pan	Antibiotics-treated&Donor&Untreated	0.912	0	0.03	0.212	1	0	1	1
p__Firmicutes__g__Turicibacter_New.ReferenceOTU8	pan	Antibiotics-treated&Control (antibiotics + FMT)	0.032	0.11	0	0	0.75	1	0	0
p__Firmicutes__g__Turicibacter_214919	core	Antibiotics-treated&Control (antibiotics + FMT) &Donor&Untreated	0.82	2508	0.03	0.072	1	1	1	1
p__Firmicutes__g__Streptococcus_4425214	unique	Donor	0	0	0.79	0	0	0	1	0
p__Firmicutes__g__SMB53_4372528	pan	Antibiotics-treated&Control (antibiotics + FMT)&Untreated	0.582	0.525	0	0.026	1	1	0	0.6
p__Firmicutes__g__SMB53_3805518	pan	Antibiotics-treated&Control (antibiotics + FMT)&Untreated	0.158	0.108	0	0.066	1	1	0	1
p__Firmicutes__g__Ruminococcus__s__gnavus_4476604	core	Antibiotics-treated&Control (antibiotics + FMT) &Donor&Untreated	0.74	0.028	4.57	0.142	1	0.5	1	1
p__Firmicutes__g__Ruminococcus__s__gnavus_3715618	pan	Antibiotics-treated&Donor&Untreated	0.222	0	0.21	0.06	1	0	1	0.6
p__Firmicutes__g__Ruminococcus__s__gnavus_2897332	pan	Antibiotics-treated&Untreated	0.025	0	0	0.236	0.75	0	0	1
p__Firmicutes__g__Ruminococcus__s__gnavus_267298	unique	Untreated	0	0	0	0.246	0	0	0	1
p__Firmicutes__g__Ruminococcus__s__gnavus_258969	pan	Donor&Untreated	0.008	0	0.07	0.226	0.25	0	1	1
p__Firmicutes__g__Ruminococcus__s__gnavus_176858	unique	Untreated	0	0	0	0.206	0	0	0	1
p__Firmicutes__g__Ruminococcus__s__gnavus_175215	unique	Untreated	0	0	0	0.356	0	0	0	1
p__Firmicutes__g__Ruminococcus__s__gnavus_173722	pan	Donor&Untreated	0	0.008	0.03	0.194	0	0.25	1	1
p__Firmicutes__g__Ruminococcus_230268	unique	Untreated	0	0.008	0	0.104	0	0.25	0	1
p__Firmicutes__g__Ruminococcus_1657492	pan	Antibiotics-treated&Control (antibiotics + FMT)	2.14	0.125	0	0.006	1	1	0	0.2
p__Firmicutes__g__Phascolarctobacterium_4328241	pan	Control (antibiotics + FMT)&Donor&Untreated	0	0.885	0.25	0.012	0	1	1	0.4
p__Firmicutes__g__Phascolarctobacterium_3138798	pan	Control (antibiotics + FMT)&Donor	0	0.118	0.03	0	0	1	1	0
p__Firmicutes__g__Oscillospira_3302038	unique	Untreated	0	0	0	0.154	0	0	0	1
p__Firmicutes__g__Oscillospira_174770	unique	Untreated	0	0	0	0.35	0	0	0	1
p__Firmicutes__g__Oscillospira_163153	unique	Untreated	0	0	0	0.544	0	0	0	1
p__Firmicutes__g__Oscillospira_114348	unique	Untreated	0	0.008	0	0.074	0	0.25	0	0.8
p__Firmicutes__g__Oscillospira_1026524	unique	Untreated	0	0	0	0.218	0	0	0	1
p__Firmicutes__g__Megasphaera_4425368	core	Antibiotics-treated&Control (antibiotics + FMT) &Donor&Untreated	0.015	0.365	4.67	0.016	0.5	1	1	0.4
p__Firmicutes__g__Lactococcus_4369352	core	Antibiotics-treated&Control (antibiotics + FMT) &Donor&Untreated	2.37	2025	0.08	1.87	1	1	1	1
p__Firmicutes__g__Lactococcus_317522	pan	Antibiotics-treated&Control (antibiotics + FMT)&Untreated	0.148	0.088	0	0.03	1	1	0	0.8
p__Firmicutes__g__Lactococcus_1100972	pan	Antibiotics-treated&Control (antibiotics + FMT)&Untreated	0.692	0.515	0	0.456	1	1	0	1
p__Firmicutes__g__Lactobacillus__s__zeae_4480189	unique	Donor	0	0.008	0.08	0	0	0.25	1	0
p__Firmicutes__g__Lactobacillus__s__reuteri_4374663	pan	Donor&Untreated	0.008	0.008	0.36	1086	0.25	0.25	1	1
p__Firmicutes__g__Lactobacillus_4428313	core	Antibiotics-treated&Control (antibiotics + FMT) &Donor&Untreated	0.015	0.02	0.93	1934	0.5	0.5	1	1
p__Firmicutes__g__Lactobacillus_135956	unique	Untreated	0	0	0	0.926	0	0	0	1
p__Firmicutes__g__Eubacterium__s__dolichum_548587	pan	Antibiotics-treated&Control antibiotics FMT	0.585	0.452	0	0	1	1	0	0
p__Firmicutes__g__Eubacterium__s__dolichum_4396877	core	Antibiotics-treated&Control (antibiotics + FMT) &Donor&Untreated	4.66	4095	0.08	0.066	1	1	1	1
p__Firmicutes__g__Epulopiscium_4352805	unique	Antibiotics-treated	0.078	0.352	0	0	0.75	0.25	0	0
p__Firmicutes__g__Enterococcus_4432154	pan	Antibiotics-treated&Control (antibiotics + FMT)&Donor	0.268	0.098	0.03	0	1	1	1	0
p__Firmicutes__g__Enterococcus_4388645	pan	Antibiotics-treated&Control (antibiotics + FMT)&Donor	0.598	0.212	0.07	0	1	1	1	0
p__Firmicutes__g__Enterococcus_4387208	pan	Antibiotics-treated&Control (antibiotics + FMT)&Donor	0.37	0.145	0.08	0	1	1	1	0
p__Firmicutes__g__Enterococcus_4373642	pan	Antibiotics-treated&Control antibiotics FMT	0.042	0.02	0	0	0.75	0.5	0	0
p__Firmicutes__g__Enterococcus_4348151	pan	Antibiotics-treated&Control (antibiotics + FMT)&Donor	1367	0.555	0.18	0.012	1	1	1	0.2
p__Firmicutes__g__Dorea_839200	pan	Antibiotics-treated&Untreated	0.018	0	0	0.532	0.5	0	0	1
p__Firmicutes__g__Clostridium__s__perfringens_4432516	pan	Antibiotics-treated&Untreated	0.02	0	0	0.042	0.5	0	0	0.6
p__Firmicutes__g__Clostridium__s__perfringens_4041792	unique	Untreated	0	0.008	0	0.088	0	0.25	0	1
p__Firmicutes__g__Clostridium_4452634	core	Antibiotics-treated&Control (antibiotics + FMT) &Donor&Untreated	2705	2542	0.06	0.058	1	1	1	1
p__Firmicutes__g__Clostridium_190766	pan	Antibiotics-treated&Control antibiotics FMT	0.21	0.212	0	0.006	1	1	0	0.2
p__Firmicutes__g__Clostridium_1127530	core	Antibiotics-treated&Control (antibiotics + FMT) &Donor&Untreated	2735	1455	0.03	0.024	1	1	1	0.6
p__Firmicutes__g__Allobaculum_276236	unique	Untreated	0.008	0	0	0.782	0.25	0	0	1
p__Firmicutes__g__Allobaculum_272020	core	Antibiotics-treated&Control (antibiotics + FMT) &Donor&Untreated	0.078	0.053	0.05	6.16	1	0.75	1	1
p__Firmicutes__g__Allobaculum_260663	unique	Untreated	0.008	0	0	0.574	0.25	0	0	1
p__Firmicutes__g__Allobaculum_259564	unique	Untreated	0	0	0	0.646	0	0	0	1
p__Firmicutes__f__Ruminococcaceae_New.ReferenceOTU1	pan	Control (antibiotics + FMT)&Donor	0	1085	0.03	0	0	1	1	0
p__Firmicutes__f__Ruminococcaceae_4460680	unique	Untreated	0.008	0	0	0.636	0.25	0	0	1
p__Firmicutes__f__Ruminococcaceae_259884	unique	Untreated	0	0	0	0.374	0	0	0	1
p__Firmicutes__f__Ruminococcaceae_171396	unique	Untreated	0.008	0	0	0.396	0.25	0	0	1
p__Firmicutes__f__Peptostreptococcaceae_606927	core	Antibiotics-treated&Control (antibiotics + FMT) &Donor&Untreated	0.085	1985	0.25	0.03	1	1	1	0.8
p__Firmicutes__f__Peptostreptococcaceae_564581	pan	Antibiotics-treated&Control antibiotics FMT	0.038	0.205	0	0	0.75	1	0	0
p__Firmicutes__f__Peptostreptococcaceae_4434334	pan	Antibiotics-treated&Control (antibiotics + FMT)&Untreated	0.082	0.428	0	0.076	1	1	0	1
p__Firmicutes__f__Peptostreptococcaceae_4409730	core	Antibiotics-treated&Control (antibiotics + FMT) &Donor&Untreated	3067	2.5	0.03	1302	1	1	1	1
p__Firmicutes__f__Peptostreptococcaceae_4389066	core	Antibiotics-treated&Control (antibiotics + FMT) &Donor&Untreated	0.175	0.045	0.03	0.046	1	1	1	0.6
p__Firmicutes__f__Peptostreptococcaceae_4367187	pan	Antibiotics-treated&Control (antibiotics + FMT)&Untreated	2.04	1888	0	0.054	1	1	0	1
p__Firmicutes__f__Peptostreptococcaceae_1768385	pan	Antibiotics-treated&Control (antibiotics + FMT)&Untreated	0.138	0.03	0	0.034	1	0.5	0	0.6
p__Firmicutes__f__Peptostreptococcaceae_1129971	pan	Antibiotics-treated&Control (antibiotics + FMT)&Untreated	0.252	0.145	0	0.054	1	1	0	0.6
p__Firmicutes__f__Lachnospiraceae_New.ReferenceOTU3	unique	Untreated	0	0	0	0.664	0	0	0	1
p__Firmicutes__f__Lachnospiraceae_274148	unique	Untreated	0	0	0	0.084	0	0	0	0.6
p__Firmicutes__f__Lachnospiraceae_186043	unique	Untreated	0	0	0	0.12	0	0	0	0.8
p__Firmicutes__f__Lachnospiraceae_174255	unique	Untreated	0	0	0	0.134	0	0	0	1
p__Firmicutes__f__Erysipelotrichaceae_45363	pan	Antibiotics-treated&Control antibiotics FMT	0.238	0.205	0	0	1	1	0	0
p__Firmicutes__f__Erysipelotrichaceae_262095	pan	Antibiotics-treated&Control antibiotics FMT	0.152	0.125	0	0	1	1	0	0
p__Firmicutes__f__Erysipelotrichaceae_259266	core	Antibiotics-treated&Control (antibiotics + FMT) &Donor&Untreated	2945	2763	0.06	0.118	1	1	1	1
p__Firmicutes__f__Clostridiaceae_New.ReferenceOTU9	unique	Antibiotics-treated	0.053	0	0	0	1	0	0	0
p__Firmicutes__f__Clostridiaceae_New.ReferenceOTU24	unique	Untreated	0	0	0	0.048	0	0	0	0.8
p__Firmicutes__f__Clostridiaceae_New.ReferenceOTU18	unique	Untreated	0.015	0	0	0.018	0.25	0	0	0.4
p__Firmicutes__f__Clostridiaceae_New.ReferenceOTU14	unique	Untreated	0	0	0	0.054	0	0	0	0.8
p__Firmicutes__f__Clostridiaceae_New.ReferenceOTU12	unique	Untreated	0.01	0	0	0.096	0.25	0	0	1
p__Firmicutes__f__Clostridiaceae_4482516	pan	Antibiotics-treated&Control (antibiotics + FMT)&Untreated	2087	0.07	0	1.36	1	1	0	1
p__Firmicutes__f__Clostridiaceae_4452633	pan	Antibiotics-treated&Control antibiotics FMT	0.19	0.47	0	0.006	1	1	0	0.2
p__Firmicutes__f__Clostridiaceae_4446320	core	Antibiotics-treated&Control (antibiotics + FMT) &Donor&Untreated	0.338	0.025	0.03	0.124	1	0.75	1	1
p__Firmicutes__f__Clostridiaceae_4439530	pan	Antibiotics-treated&Control (antibiotics + FMT)&Donor	1488	0.715	0.03	0	1	1	1	0
p__Firmicutes__f__Clostridiaceae_4308496	unique	Untreated	0.012	0	0	0.068	0.25	0	0	1
p__Firmicutes__f__Clostridiaceae_3576174	pan	Antibiotics-treated&Control antibiotics FMT	0.305	0.13	0	0	1	1	0	0
p__Firmicutes__f__Clostridiaceae_323746	pan	Antibiotics-treated&Control (antibiotics + FMT)&Untreated	0.158	0.155	0	0.112	1	1	0	0.8
p__Firmicutes__f__Clostridiaceae_3220120	core	Antibiotics-treated&Control (antibiotics + FMT) &Donor&Untreated	0.082	0.015	0.03	0.66	1	0.5	1	1
p__Firmicutes__f__Clostridiaceae_265363	pan	Antibiotics-treated&Control (antibiotics + FMT)&Untreated	0.06	0.035	0	0.066	1	0.75	0	1
p__Firmicutes__f__Clostridiaceae_263957	pan	Antibiotics-treated&Control (antibiotics + FMT)&Untreated	0.155	0.11	0	0.088	1	1	0	0.8
p__Firmicutes__f__Clostridiaceae_259212	pan	Antibiotics-treated&Control (antibiotics + FMT)&Untreated	0.37	0.288	0	0.09	1	1	0	1
p__Firmicutes__f__Clostridiaceae_235424	pan	Antibiotics-treated&Untreated	0.103	0	0	0.028	1	0	0	0.6
p__Firmicutes__f__Clostridiaceae_189793	pan	Antibiotics-treated&Untreated	0.115	0	0	0.09	1	0	0	1
p__Firmicutes__f__Clostridiaceae_1870411	unique	Untreated	0.008	0	0	0.068	0.25	0	0	1
p__Firmicutes__f__Clostridiaceae_183089	pan	Antibiotics-treated&Untreated	0.025	0	0	0.096	0.5	0	0	0.8
p__Firmicutes__f__Clostridiaceae_179512	pan	Antibiotics-treated&Control (antibiotics + FMT)&Untreated	0.218	0.188	0	0.094	1	1	0	1
p__Deferribacteres__g__Mucispirillum__s__schaedleri_4374042	unique	Untreated	0	0	0	0.37	0	0	0	1
p__Bacteroidetes__o__Bacteroidales_3013444	unique	Untreated	0.008	0	0	0.942	0.25	0	0	1
p__Bacteroidetes__g__Parabacteroides__s__distasonis_4442459	pan	Control (antibiotics + FMT)&Donor	0	0.31	0.19	0	0	1	1	0
p__Bacteroidetes__g__Parabacteroides__s__distasonis_4374084	pan	Control (antibiotics + FMT)&Donor&Untreated	0	0.772	0.47	0.132	0	1	1	1
p__Bacteroidetes__g__Parabacteroides__s__distasonis_4365130	pan	Control (antibiotics + FMT)&Donor&Untreated	0	0.26	0.17	0.02	0	1	1	0.6
p__Bacteroidetes__g__Parabacteroides__s__distasonis_291090	pan	Control (antibiotics + FMT)&Donor&Untreated	0	0.108	0.04	0.012	0	1	1	0.4
p__Bacteroidetes__g__Parabacteroides__s__distasonis_2545906	pan	Control (antibiotics + FMT)&Donor&Untreated	0	0.568	0.25	0.084	0	1	1	1
p__Bacteroidetes__g__Parabacteroides_4418496	pan	Control (antibiotics + FMT)&Donor	0.008	0.608	0.1	0	0.25	1	1	0
p__Bacteroidetes__g__Parabacteroides_4372003	unique	Untreated	0.008	0	0	0.574	0.25	0	0	1
p__Bacteroidetes__g__Odoribacter_3906666	unique	Untreated	0	0	0	0.728	0	0	0	1
p__Bacteroidetes__g__Bacteroides__s__uniformis_4420408	pan	Control (antibiotics + FMT)&Donor&Untreated	0.012	1.66	0.29	0.094	0.25	1	1	1
p__Bacteroidetes__g__Bacteroides__s__acidifaciens_4446898	pan	Control (antibiotics + FMT)&Donor&Untreated	0	0.105	0.07	0.518	0	1	1	1
p__Bacteroidetes__g__Bacteroides_New.ReferenceOTU57	pan	Control (antibiotics + FMT)&Donor	0	0.082	0.11	0.006	0	1	1	0.2
p__Bacteroidetes__g__Bacteroides_New.ReferenceOTU5	pan	Control (antibiotics + FMT)&Donor	0	0.073	0.05	0	0	1	1	0
p__Bacteroidetes__g__Bacteroides_New.ReferenceOTU26	pan	Control (antibiotics + FMT)&Donor	0	0.138	0.04	0	0	1	1	0
p__Bacteroidetes__g__Bacteroides_4484034	pan	Control (antibiotics + FMT)&Donor	0.008	0.505	0.41	0.006	0.25	1	1	0.2
p__Bacteroidetes__g__Bacteroides_4468234	core	Antibiotics-treated&Control (antibiotics + FMT) &Donor&Untreated	0.073	3.73	2.78	0.294	1	1	1	1
p__Bacteroidetes__g__Bacteroides_4463892	pan	Control (antibiotics + FMT)&Donor&Untreated	0	0.37	0.29	0.014	0	1	1	0.4
p__Bacteroidetes__g__Bacteroides_4449054	core	Antibiotics-treated&Control (antibiotics + FMT) &Donor&Untreated	0.02	1703	2.52	0.032	0.5	1	1	1
p__Bacteroidetes__g__Bacteroides_4447950	unique	Control (antibiotics + FMT)	0	0.095	0	0	0	1	0	0
p__Bacteroidetes__g__Bacteroides_4447072	pan	Control (antibiotics + FMT)&Donor	0	0.295	0.06	0	0	1	1	0
p__Bacteroidetes__g__Bacteroides_4439360	pan	Control (antibiotics + FMT)&Donor&Untreated	0	0.952	0.91	0.026	0	1	1	0.6
p__Bacteroidetes__g__Bacteroides_4437814	unique	Control (antibiotics + FMT)	0	0.202	0	0	0	1	0	0
p__Bacteroidetes__g__Bacteroides_4402960	unique	Control (antibiotics + FMT)	0	0.05	0	0	0	0.75	0	0
p__Bacteroidetes__g__Bacteroides_4401375	pan	Control (antibiotics + FMT)&Donor	0	0.092	0.07	0	0	1	1	0
p__Bacteroidetes__g__Bacteroides_4354042	pan	Control (antibiotics + FMT)&Donor	0	0.112	0.09	0	0	1	1	0
p__Bacteroidetes__g__Bacteroides_4060124	pan	Control (antibiotics + FMT)&Donor	0	0.188	0.27	0.008	0	1	1	0.2
p__Bacteroidetes__g__Bacteroides_3667183	pan	Control (antibiotics + FMT)&Donor	0	0.17	0.11	0	0	1	1	0
p__Bacteroidetes__g__Bacteroides_3600504	pan	Control (antibiotics + FMT)&Donor	0	0.372	0.36	0	0	1	1	0
p__Bacteroidetes__g__Bacteroides_3472078	pan	Control (antibiotics + FMT)&Donor	0	0.103	0.17	0	0	0.75	1	0
p__Bacteroidetes__g__Bacteroides_2949328	pan	Control (antibiotics + FMT)&Donor	0	0.36	0.29	0.01	0	1	1	0.2
p__Bacteroidetes__g__Bacteroides_2331530	pan	Control (antibiotics + FMT)&Donor	0	0.288	0.05	0	0	1	1	0
p__Bacteroidetes__g__Bacteroides_1944498	pan	Control (antibiotics + FMT)&Donor	0	0.358	0.27	0	0	1	1	0
p__Bacteroidetes__g__Bacteroides_191487	pan	Control (antibiotics + FMT)&Donor	0	0.255	0.27	0	0	1	1	0
p__Bacteroidetes__g__Bacteroides_184567	pan	Control (antibiotics + FMT)&Donor	0	0.045	0.06	0	0	1	1	0
p__Bacteroidetes__g__Bacteroides_183662	pan	Control (antibiotics + FMT)&Donor	0	0.132	0.07	0	0	1	1	0
p__Bacteroidetes__g__Bacteroides_181719	pan	Control (antibiotics + FMT)&Untreated	0.01	0.015	0	0.57	0.25	0.5	0	1
p__Bacteroidetes__g__Bacteroides_161007	pan	Control (antibiotics + FMT)&Donor&Untreated	0	0.165	0.13	0.018	0	1	1	0.4
p__Bacteroidetes__f__S247_New.ReferenceOTU22	unique	Untreated	0	0	0	0.364	0	0	0	1
p__Bacteroidetes__f__S247_New.ReferenceOTU2	unique	Untreated	0	0	0	0.664	0	0	0	1
p__Bacteroidetes__f__S247_38278	unique	Untreated	0	0	0	1096	0	0	0	1
p__Bacteroidetes__f__S247_342962	unique	Untreated	0	0.008	0	0.434	0	0.25	0	1
p__Bacteroidetes__f__S247_3172949	unique	Untreated	0	0	0	0.176	0	0	0	1
p__Bacteroidetes__f__S247_2212505	pan	Donor&Untreated	0	0	0.03	0.49	0	0	1	1
p__Bacteroidetes__f__S247_209030	unique	Untreated	0.008	0	0	0.87	0.25	0	0	1
p__Bacteroidetes__f__S247_205985	unique	Untreated	0.01	0.008	0	1596	0.25	0.25	0	1
p__Bacteroidetes__f__S247_197074	unique	Untreated	0	0	0	0.536	0	0	0	1
p__Bacteroidetes__f__S247_183446	unique	Untreated	0	0	0	1418	0	0	0	1
p__Bacteroidetes__f__S247_175706	unique	Untreated	0	0	0	0.39	0	0	0	1
p__Bacteroidetes__f__S247_173852	unique	Untreated	0	0	0	0.48	0	0	0	1
p__Bacteroidetes__f__S247_162639	unique	Untreated	0	0	0	0.438	0	0	0	1
p__Bacteroidetes__f__Rikenellaceae_4476780	unique	Untreated	0.008	0	0	0.36	0.25	0	0	1
p__Bacteroidetes__f__Rikenellaceae_4449518	unique	Untreated	0.008	0	0	0.386	0.25	0	0	1
p__Bacteroidetes__f__Rikenellaceae_3028318	pan	Antibiotics-treated&Control (antibiotics + FMT)&Untreated	0.028	0.015	0	1738	0.75	0.5	0	1
p__Bacteroidetes__f__Rikenellaceae_270391	unique	Untreated	0.008	0	0	0.708	0.25	0	0	1
p__Bacteroidetes__f__Rikenellaceae_264325	unique	Untreated	0	0	0	0.562	0	0	0	1
p__Actinobacteria__g__Eggerthella__s__lenta_4393532	pan	Control (antibiotics + FMT)&Donor	0	1.03	0.48	0	0	1	1	0
p__Actinobacteria__g__Collinsella__s__aerofaciens_4481613	unique	Donor	0	0	1.16	0.006	0	0	1	0.2
p__Actinobacteria__g__Bifidobacterium__s__pseudolongum_4426298	pan	Donor&Untreated	0	0	0.03	0.816	0	0	1	1
p__Actinobacteria__g__Bifidobacterium__s__pseudolongum_4376828	pan	Antibiotics-treated&Donor&Untreated	0.032	0.008	0.03	3.1	0.75	0.25	1	1
p__Actinobacteria__g__Bifidobacterium__s__longum_72820	unique	Donor	0.01	0.008	0.83	0	0.25	0.25	1	0
p__Actinobacteria__g__Bifidobacterium__s__longum_3291730	unique	Donor	0.008	0	3.12	0	0.25	0	1	0
p__Actinobacteria__g__Bifidobacterium__s__adolescentis_4347159	unique	Donor	0	0	1.49	0	0	0	1	0
p__Actinobacteria__g__Bifidobacterium_825808	pan	Antibiotics-treated&Donor&Untreated	0.022	0	1.11	0.02	0.5	0	1	0.6
p__Actinobacteria__g__Bifidobacterium_553611	core	Antibiotics-treated&Control (antibiotics + FMT) &Donor&Untreated	0.062	0.07	3.78	0.084	1	1	1	1
p__Actinobacteria__f__Coriobacteriaceae_New.ReferenceOTU0	unique	Untreated	0.01	0.008	0	1978	0.25	0.25	0	1
